# Supplementary material for: Unravelling the Molecular Regulation Mechanisms of Slow Ripening Trait in Prunus persica
Source: Plants (Basel). 2021 Nov 5;10(11):2380. doi: 10.3390/plants10112380 (PMC8623733; doi:10.3390/plants10112380)
Supplement: Supplementary file 1 [file plants-10-02380-s001.zip]

Archive with 1 entries (1 files):
- plants-1411981-supplementary.xlsx
