# Supplementary material for: Unravelling the Molecular Regulation Mechanisms of Slow Ripening Trait in Prunus persica
Source: Plants (Basel). 2021 Nov 5;10(11):2380. doi: 10.3390/plants10112380 (PMC8623733; doi:10.3390/plants10112380)
Supplement: Supplementary file 1 [file plants-10-02380-s001.zip › plants-1411981-supplementary.xlsx]

## Sheet: Hoja1
	Table S1. Sequenced, filtered and aligned summary metrics.
	Sample*	Stage	Replicate	Raw Data		Filtered Data		Aligned Data
				Nº Reads	%GC	Nº Reads	Lost Reads	Nº Reads	Aligned
	NR	T1	1	44,975,334	45	44,666,876	0.7%	41,638,005	93.2%
	NR	T1	2	48,718,618	45	48,321,854	0.8%	45,053,561	93.2%
	NR	T1	3	43,829,840	45	43,528,040	0.7%	40,530,231	93.1%
	SR	T1	1	42,909,672	44	42,611,080	0.7%	39,952,370	93.8%
	SR	T1	2	51,199,570	45	50,778,838	0.8%	47,887,719	94.3%
	SR	T1	3	42,130,102	44	41,847,126	0.7%	39,474,410	94.3%
	NR	T2	1	43,778,494	45	43,476,862	0.7%	40,509,625	93.2%
	NR	T2	2	49,986,694	45	49,576,574	0.8%	46,247,334	93.3%
	NR	T2	3	43,234,434	45	42,927,822	0.7%	40,176,581	93.6%
	SR	T2	1	42,934,490	45	42,659,098	0.6%	38,976,942	91.4%
	SR	T2	2	47,100,954	45	46,701,078	0.8%	43,429,572	93.0%
	SR	T2	3	44,583,256	45	44,262,006	0.7%	40,968,528	92.6%
	NR	T3	1	46,689,546	45	46,309,886	0.8%	43,045,196	93.0%
	NR	T3	2	43,947,442	45	43,648,038	0.7%	40,564,422	92.9%
	NR	T3	3	50,402,844	45	49,987,038	0.8%	46,831,909	93.7%
	SR	T3	1	48,402,836	45	47,984,568	0.9%	44,652,005	93.1%
	SR	T3	2	44,829,182	45	44,529,190	0.7%	41,590,758	93.4%
	SR	T3	3	50,309,952	45	49,878,270	0.9%	46,327,456	92.9%
	NR	T7	1	50,433,482	45	50,006,990	0.8%	47,041,112	94.1%
	NR	T7	2	45,912,754	45	45,571,812	0.7%	42,997,384	94.4%
	NR	T7	3	48,736,780	45	48,380,582	0.7%	45,927,728	94.9%
	SR	T7	1	42,984,400	47	42,642,464	0.8%	39,694,353	93.1%
	SR	T7	2	40,829,868	45	40,542,860	0.7%	38,254,132	94.4%
	SR	T7	3	50,641,224	46	50,216,010	0.8%	47,398,788	91.0%
	*NR: Normal ripening samples; SR: Slow ripening samples
